# Supplementary material for: MRI-Seed-Wizard: combining deep learning algorithms with magnetic resonance imaging enables advanced seed phenotyping
Source: J Exp Bot. 2024 Oct 9;76(2):393–410. doi: 10.1093/jxb/erae408 (PMC11714760; doi:10.1093/jxb/erae408)
Supplement: erae408_suppl_Supplementary_Table_S3 [file erae408_suppl_supplementary_table_s3.xlsx]

## Sheet: Tabelle1
Table S3. Mechanical measurements of grain dimensions and comparison with MRI Wizard output.
	Label	Length_mech	Width_mech	Depth_mech	Length_wizard	Width_wizard	Depth_wizard
1	Bersee1	7.3	4	3.45	7.2	4.04	3.44
2	Bersee2	6.6	3.85	3.3	6.84	3.76	3.24
3	Bersee3	6.7	4.1	3.15	6.72	4.04	3.12
4	Brigadier1	6.1	3.65	3	6.32	3.64	3.08
5	Brigadier2	6.3	3.65	3.1	6.36	3.84	3.08
6	Brigadier3	6.35	3.45	3.3	5.96	3.36	3.52
7	Copain1	6.2	3.55	3.3	6.12	3.48	3.24
8	Copain2	6.25	3.3	2.95	6.2	3.36	2.96
9	Copain3	6.1	3.55	3.2	5.8	3.48	3.16
10	Holdfast1	6.5	4.15	3.15	6.4	4	3.16
11	Holdfast2	6.7	3.6	3.3	6.68	3.56	3.4
12	Holdfast3	6.55	3.35	3.6	6.44	3.36	3.28
13	Kloka1	5.45	3.8	3	5.4	3.84	3
14	Kloka2	6.2	3.95	3.25	6.44	3.96	3.4
15	Kloka3	6	3.65	3.35	5.92	3.68	3.4
16	MarisFundin1	6.3	3.7	3	6.28	3.72	3.04
17	MarisFundin2	6.75	3.8	3.2	6.8	3.8	3.2
18	MarisFundin3	6.05	3.45	2.9	5.88	3.48	2.88
19	Robius1	6.7	3.7	3.1	6.4	3.76	3.16
20	Robius2	6.15	3.55	2.95	6.28	3.64	3.12
21	Robius3	6.6	3.8	3.45	6.44	3.84	3.4
22	Slejpner1	5.9	3.7	3.15	5.8	3.72	3.24
23	Slejpner2	6.15	3.5	3	6.24	3.52	3.04
24	Slejpner3	6.55	3.7	3.3	6.56	3.72	3.32
25	Soissons1	6.25	4	3.4	6.36	3.96	3.44
26	Soissons2	6.65	3.8	3.3	6.44	3.84	3.24
27	Soissons3	7.05	3.4	2.9	6.92	3.4	3.04
28	Spark1	7.25	3.5	3.5	6.8	3.32	3.48
29	Spark2	6.95	3.65	3.4	6.8	3.64	3.36
30	Spark3	6.95	3.25	3.15	6.48	3.32	3.2
31	Steadfast1	6.9	3.3	2.85	6.92	3.2	2.8
32	Steadfast2	6.2	3.7	3	6.44	3.64	3.04
33	Steadfast3	6.5	3.85	3.35	6.6	3.88	3.28
34	Stetson1	5.35	3.3	2.7	5.64	3.32	2.72
35	Stetson2	5.6	3.7	3.1	5.88	3.76	3.16
36	Stetson3	6.3	3.85	3.55	6.12	3.92	3.64
37	Banco1	7.5	3.8	3.25	7.2	3.96	3.44
38	Banco2	6.65	3.8	3.1	6.88	3.8	3.16
39	Banco3	6.1	3.8	3.15	5.88	3.88	3.2
40	Cordiale1	7.05	4.1	3.5	6.92	4.08	3.64
41	Cordiale2	6.2	3.9	3.2	6.44	3.84	3.24
42	Cordiale3	6.85	4.25	3.45	7.2	4.16	3.32
43	Flamingo1	6.75	3.45	3.2	6.56	3.4	3.12
44	Flamingo2	6.9	3.9	3.4	6.72	4.04	3.44
45	Flamingo3	6.8	3.65	3.15	6.52	3.64	2.96
46	Gladiator1	5.65	3.3	3.4	5.4	3.4	3.4
47	Gladiator2	5.7	4	3.3	5.96	4.08	3.36
48	Gladiator3	6	3.7	3.35	5.84	3.8	3.4
