# Supplementary material for: MRI-Seed-Wizard: combining deep learning algorithms with magnetic resonance imaging enables advanced seed phenotyping
Source: J Exp Bot. 2024 Oct 9;76(2):393–410. doi: 10.1093/jxb/erae408 (PMC11714760; doi:10.1093/jxb/erae408)
Supplement: erae408_suppl_Supplementary_Table_S4 [file erae408_suppl_supplementary_table_s4.xlsx]

## Sheet: Tabelle1
Table S4. Raw data for 30 phenotypic grain traits from 16 NDM founder lines. Abbreviations are explained in the Table 1.
	cultivar	Vm	Va	Ve	Ven	Ae	Am	Ra	Re	Ren	V^ce	V^cm	Te	Tm	Lm	Wm	Dm	Dc	Gp	Gm	Gs	Gl	LmWm	VeVen	SEF	LEF	Sm	Se	length	width	area
ID		Volume of monolith (mm^3)	Volume of aleurone (mm^3)	Volume of embryo (mm^3)	Volume of starchy endosperm (mm^3)	Surface area of embryo (mm^2)	Surface area of monolith (mm^2)	Volume ratio aleurone to monolith	Volume ratio embryo to monolith	Volume ratio endosperm to monolith	Convex volume of embryo (mm^3)	Convex volume of monolith (mm^3)	Solidity of embryo	Solidity of monolith	Length of monolith (mm)	Width of monolith (mm)	Depth of monolith (mm)	Depth of crease (mm)	Grain protein content	Grain moisture content	Grain starch content	Grain lipid content	Ratio of monolith length to its width	Ratio of embryo volume to endosperm volume	Starch enrichment factor	Lipid enrichment factor	Sphericity of monolith	Sphericity of embryo
01	Banco	41.013	9.185	3.353	28.474	14.66	72.842	0.223953	0.081762	0.694279	3.739	44.146	0.896868	0.929021	6.4	3.84	3.52	0.48	0.123868	0.105735	0.545563	0.0212069	1.66667	0.117757	15.5344	0.265893	0.789557	0.738991	6.58267	3.71987	18.3741
02	Banco	35.063	9.167	2.033	23.858	12.357	73.782	0.261436	0.0579938	0.680437	2.547	38.218	0.798472	0.91744	6.24	3.52	3.16	0.4					1.77273	0.0852125	13.0161	0.237518	0.702155	0.628053
03	Banco	36.487	8.464	3.358	24.664	15.643	74.755	0.23197	0.0920306	0.675963	3.91	39.495	0.858749	0.923824	6.08	3.68	3.44	0.44					1.65217	0.13615	13.4558	0.250709	0.711655	0.693241
04	Banco	49.106	11.47	4.17	33.463	17.502	84.484	0.233575	0.0849157	0.681447	4.753	52.981	0.8774	0.926865	7.2	3.96	3.44	0.6					1.81818	0.124615	18.2562	0.331677	0.767596	0.715847
05	Banco	43.744	11.673	3.562	28.51	15.997	80.268	0.266844	0.0814188	0.651737	4.317	46.903	0.824994	0.932659	6.88	3.8	3.16	0.56					1.81053	0.124939	15.554	0.323088	0.747975	0.705085
06	Banco	34.836	9.082	2.914	22.84	13.851	69.413	0.260705	0.0836395	0.655641	3.538	37.979	0.823434	0.917252	5.88	3.88	3.2	0.68					1.51546	0.127583	12.4607	0.254399	0.743126	0.7123
07	Bersee	42.186	12.245	2.444	27.497	11.615	79.749	0.290269	0.0579303	0.651801	2.726	45.603	0.896635	0.925064	6.76	3.68	3.32	1.52	0.10918	0.10099	0.551369	0.0176084	1.83696	0.0888824	15.161	0.258649	0.73486	0.755438	7.04259	3.7022	19.6628
08	Bersee	36.46	9.441	1.894	25.125	9.977	73.393	0.258937	0.0519472	0.689112	2.208	39.698	0.857772	0.918455	6.56	3.76	2.8	0.64					1.74468	0.0753831	13.8531	0.199591	0.724504	0.742
09	Bersee	37.718	9.044	1.925	26.749	11.424	68.927	0.239781	0.0510467	0.709173	2.402	40.552	0.801663	0.930119	6.4	3.64	3.16	0.56					1.75824	0.0719653	14.7486	0.193146	0.789091	0.655068
10	Bersee	46.346	12.184	2.931	31.231	14.851	85.784	0.262926	0.0632499	0.673953	3.691	51.63	0.819856	0.895695	7.21	4.04	3.44	1.68					1.78465	0.0938491	17.2198	0.266150459501085	0.726525	0.645225
11	Bersee	44.696	10.787	2.825	31.083	14.258	79.262	0.241348	0.0632069	0.695441	3.429	47.96	0.823868	0.931943	6.84	3.76	3.24	0.36					1.81915	0.0908857	17.1382	0.239685	0.768419	0.677805
12	Bersee	44.592	13.907	2.63	28.055	12.678	86.275	0.311869	0.0589895	0.629139	3.018	48.932	0.871559	0.911301	6.72	4.04	3.12	0.96					1.66337	0.0937444	15.4686	0.29119	0.704862	0.726782
13	Brigadier	30.585	8.476	2.72	19.387	12.233	59.709	0.277132	0.0889309	0.633868	3.031	32.549	0.897228	0.939644	6.08	3.32	3.12	0.44	0.127653	0.099043	0.586224	0.0188997	1.83133	0.1403	11.3651	0.211601	0.792106	0.770307	6.1494	3.2279	14.697
14	Brigadier	25.863	7.89	1.806	16.17	10.702	57.063	0.305059	0.0698282	0.625237	2.168	28.603	0.833127	0.904198	6.04	3	3	0.52					2.01333	0.111688	9.47925	0.183252	0.741166	0.670138
15	Brigadier	25.72	8.258	2.129	15.335	11.284	60.332	0.321077	0.0827745	0.596218	2.65	29.919	0.803308	0.85964	6	3.32	2.88	0.76					1.80723	0.138833	8.98975	0.196311	0.698421	0.709259
16	Brigadier	36.069	9.035	2.174	24.86	11.178	66.44	0.250493	0.0602807	0.689226	2.501	38.631	0.869497	0.933687	6.32	3.64	3.08	0.48					1.73626	0.0874497	14.5735	0.211847	0.794591	0.726039
17	Brigadier	37.665	10.599	3.007	24.059	13.883	69.011	0.28139	0.0798446	0.638766	3.567	40.747	0.842991	0.924365	6.36	3.84	3.08	0.6					1.65625	0.124984	14.104	0.25715	0.787392	0.725699
18	Brigadier	33.369	8.263	2.306	22.8	12.739	62.439	0.247629	0.0691006	0.683271	2.738	35.65	0.84213	0.936012	5.96	3.36	3.52	0.56					1.77381	0.10114	13.3659	0.199751	0.802768	0.662605
19	Copain	42.372	8.79	2.755	30.824	15.852	79.088	0.207449	0.0650124	0.727473	3.567	46.877	0.772262	0.903887	6.8	3.88	3.48	0.6	0.134099	0.100514	0.589243	0.0175983	1.75258	0.0893784	18.1628	0.203172	0.743178	0.599535	6.41359	3.45675	16.3765
20	Copain	41.543	7.487	2.243	31.812	14.828	90.151	0.180216	0.0540013	0.765747	3.154	48.623	0.711332	0.854387	7.12	3.64	3.52	0.56					1.95604	0.070508	18.745	0.171231	0.643446	0.55884
21	Copain	45.728	9.72	2.705	33.294	15.172	85.792	0.212569	0.0591541	0.728081	3.44	49.658	0.786359	0.92087	6.6	3.92	3.52	0.88					1.68367	0.0812459	19.6183	0.218659	0.720818	0.618804
22	Copain	35.48	8.642	2.882	23.956	14.813	67.077	0.243587	0.0812247	0.675188	3.649	38.558	0.789719	0.920184	6.12	3.48	3.24	0.56					1.75862	0.120304	14.1159	0.202803	0.778454	0.661156
23	Copain	30.294	8.08	2.947	19.267	14.924	61.596	0.266735	0.0972679	0.635997	4.006	33.324	0.735585	0.909077	6.2	3.36	2.96	0.68					1.84524	0.152956	11.3529	0.194056	0.762962	0.666069
24	Copain	31.525	7.746	2.922	20.857	13.713	61.983	0.245703	0.0926991	0.661598	3.43	34.482	0.85203	0.914255	5.8	3.48	3.16	0.68					1.66667	0.140097	12.2898	0.187739	0.778601	0.720784
25	Cordiale	43.216	11.454	2.951	28.811	15.651	78.739	0.265037	0.06829	0.66667	3.816	46.821	0.773449	0.923004	6.8	3.88	3.56	0.68	0.11638	0.103456	0.534713	0.0186212	1.75258	0.102426	15.4056	0.268239	0.756352	0.635704	6.93683	3.90377	20.2922
26	Cordiale	41.945	10.381	2.463	29.101	13.742	73.42	0.247499	0.058714	0.693787	2.944	44.556	0.836489	0.941416	6.36	4	3.36	0.56					1.59	0.0846363	15.5607	0.239171	0.795164	0.641816
27	Cordiale	42.249	9.679	2.813	29.757	14.877	81.396	0.229094	0.0665746	0.704325	3.557	45.852	0.790663	0.921436	6.64	3.96	3.16	0.88					1.67677	0.0945324	15.9115	0.232617	0.720707	0.647762
28	Cordiale	50.093	11.19	2.886	36.016	14.266	88.263	0.223394	0.0576162	0.71899	3.28	53.713	0.880008	0.9326	6.92	4.08	3.64	0.68					1.69608	0.0801311	19.2582	0.262113	0.744544	0.687141
29	Cordiale	39.997	10.451	2.668	26.878	14.843	71.272	0.26129	0.0666997	0.672009	3.139	42.46	0.849809	0.94199	6.44	3.84	3.24	0.44					1.67708	0.0992633	14.372	0.244292	0.793567	0.626738
30	Cordiale	49.405	12.592	3.49	33.323	15.796	88.303	0.25488	0.070632	0.674488	4.087	53.5	0.853914	0.92346	7.2	4.16	3.32	0.72					1.73077	0.104732	17.8183	0.299467	0.737376	0.704402
31	Flamingo	24.283	6.761	1.395	16.127	9.474	54.171	0.278412	0.0574515	0.664136	1.773	26.285	0.786988	0.923825	5.8	3.04	2.76	0.28	0.130858	0.0998101	0.570756	0.0188703	1.90789	0.0865009	9.20458	0.153906	0.748604	0.637285	6.36479	3.30474	15.4702
32	Flamingo	29.181	7.466	1.892	19.819	10.629	61.328	0.255855	0.0648235	0.679201	2.309	32.432	0.819157	0.899753	6.28	3.16	3	0.72					1.98734	0.0954639	11.3118	0.176588	0.74741	0.695994
33	Flamingo	28.242	8.145	1.345	18.753	9.754	62.287	0.288399	0.0476152	0.663986	1.77	31.712	0.759928	0.890581	6.36	3.24	2.8	0.8					1.96296	0.0717219	10.7034	0.179079	0.72003	0.60411
34	Flamingo	35.091	9.964	2.758	22.369	13.574	67.478	0.28395	0.0785941	0.637456	3.23	38.326	0.853902	0.915588	6.56	3.4	3.12	0.48					1.92941	0.123296	12.7672	0.240068	0.768161	0.700658
35	Flamingo	44.702	12.214	3.553	28.936	15.879	79.441	0.273221	0.0794809	0.647298	4.273	48.327	0.831511	0.924987	6.72	4.04	3.44	0.72					1.66337	0.122788	16.5154	0.297528	0.766756	0.709128
36	Flamingo	33.039	9.093	2.066	21.88	12.865	68.313	0.275225	0.0625219	0.662253	2.696	37.195	0.76625	0.888272	6.52	3.64	2.96	0.8					1.79121	0.0944241	12.4881	0.210574	0.728896	0.609763
37	Gladiator	31.367	8.606	2.381	20.379	11.391	59.314	0.274377	0.0758932	0.649683	2.766	33.426	0.860759	0.938394	5.44	3.72	3.08	0.4	0.119778	0.0997604	0.5936	0.0212398	1.46237	0.116836	12.097	0.233362	0.810915	0.756999	5.75899	3.40998	14.7571
38	Gladiator	27.774	7.249	1.625	18.894	10.881	59.461	0.261017	0.0584983	0.680282	1.987	31.08	0.817769	0.893626	5.84	3.28	2.96	0.6					1.78049	0.0860061	11.2155	0.188482	0.745895	0.614305
39	Gladiator	27.85	6.823	2.558	18.468	12.55	57.936	0.244983	0.0918498	0.663116	2.983	30.144	0.857391	0.923904	5.6	3.36	2.96	0.52					1.66667	0.13851	10.9626	0.199251	0.766924	0.720732
40	Gladiator	31.579	9.547	1.973	20.059	11.657	58.687	0.302502	0.062394	0.635104	2.284	33.251	0.863566	0.949725	5.4	3.4	3.4	0.28					1.94203	0.0982502	9.15925	0.188291	0.823	0.653
41	Gladiator	38.756	11.673	2.613	24.47	14.63	70.784	0.301189	0.0674159	0.631395	3.2	41.806	0.816387	0.927027	5.96	4.08	3.36	0.44					1.77381	0.106794	11.1668	0.233277	0.782	0.627
42	Gladiator	37.63	10.762	2.623	24.245	14.255	67.745	0.285851	0.0697951	0.644414	3.139	40.16	0.835532	0.937011	5.84	3.8	3.4	0.4					1.87013	0.108294	11.0724	0.218643	0.802	0.645
43	Holdfast	35.787	8.719	2.874	24.19	13.683	70.425	0.243647	0.0803127	0.675934	3.288	39.71	0.874175	0.901227	6.72	3.48	3.24	0.64	0.124378	0.0995935	0.588256	0.0221067	1.93103	0.118809	14.2299	0.256282	0.745717	0.714432	6.75431	3.60319	18.2229
44	Holdfast	36.597	9.212	2.764	24.62	13.824	73.974	0.251726	0.0755234	0.672726	3.322	40.256	0.832052	0.909109	6.56	3.24	3.48	0.6					2.02469	0.112266	14.4829	0.264749	0.720613	0.688984
45	Holdfast	38.456	9.399	2.386	26.667	12.928	77.558	0.244416	0.0620336	0.693438	2.945	42.458	0.81004	0.905724	6.64	3.72	3.4	0.8					1.78495	0.0894739	15.687	0.260527	0.710396	0.667933
46	Holdfast	39.232	10.491	3.051	25.69	14.346	79.625	0.267418	0.0777724	0.654818	3.831	44.266	0.796375	0.886297	6.4	4	3.16	0.96					1.6	0.118762	15.1123	0.299368	0.701232	0.709112
47	Holdfast	39.075	12.254	2.225	24.597	13.009	72.833	0.313599	0.0569388	0.629478	2.766	42.049	0.804331	0.929267	6.68	3.56	3.4	0.48					1.8764	0.0904582	14.4693	0.320082	0.764578	0.633568
48	Holdfast	31.496	9.773	2.932	18.792	14.768	71.663	0.310287	0.0930746	0.596637	3.796	36.239	0.772363	0.869126	6.44	3.36	3.28	0.72					1.91667	0.156024	11.0545	0.280865	0.673017	0.670819
49	Kloka	29.413	9.008	2.302	18.103	11.584	63.707	0.306259	0.0782648	0.615465	2.659	32.52	0.865784	0.904466	5.64	3.68	2.84	0.64	0.121849	0.108175	0.570052	0.0270069	1.53261	0.127161	10.3196	0.305449	0.723308	0.727829	5.88465	3.47297	15.5715
50	Kloka	28.188	7.959	1.744	18.484	11.554	57.57	0.282356	0.0618603	0.655725	2.288	30.359	0.762275	0.9285	5.6	3.32	3.08	0.24					1.68675	0.0943519	10.5368	0.262048	0.778032	0.606433
51	Kloka	30.204	8.464	2.638	19.1	12.17	58.052	0.280222	0.0873371	0.632384	2.996	32.269	0.880329	0.935992	5.4	3.52	3.12	0.32					1.53409	0.138115	10.888	0.299831	0.807935	0.758653
52	Kloka	32.62	9.207	3.095	20.319	13.859	64.593	0.282232	0.0948863	0.622882	3.748	35.356	0.825744	0.92263	5.4	3.84	3	0.48					1.40625	0.15232	11.5829	0.332239	0.764342	0.74107
53	Kloka	43.589	11.37	3.931	28.288	16.323	77.044	0.260851	0.0901767	0.648972	4.494	46.343	0.874601	0.940573	6.44	3.96	3.4	0.56					1.62626	0.138964	16.1256	0.413233	0.777433	0.737937
54	Kloka	36.56	10.417	3.492	22.65	15.194	70.712	0.284931	0.0955249	0.619541	4.19	39.259	0.833583	0.931237	5.92	3.68	3.4	0.36					1.6087	0.154172	12.9117	0.37564	0.753347	0.732591
55	MarisFundin	28.514	8.479	2.015	18.019	9.854	62.406	0.297377	0.070669	0.631936	2.231	31.443	0.903158	0.906835	6.08	3.36	2.68	0.6	0.122308	0.102575	0.588256	0.0176641	1.80952	0.111826	10.5998	0.185367	0.723263	0.782928	6.36819	3.24966	15.5587
56	MarisFundin	28.152	7.354	1.289	19.509	9.095	61.712	0.261214	0.045775	0.693009	1.683	31.355	0.765589	0.897826	6.44	3.24	2.72	0.48					1.98765	0.0660721	11.4763	0.152671	0.725194	0.629772
57	MarisFundin	28.222	7.493	1.159	19.57	8.647	59.935	0.265502	0.0410754	0.693418	1.399	30.708	0.828553	0.919047	6.36	3.24	2.72	0.32					1.96296	0.0592233	11.5122	0.152829	0.747932	0.617079
58	MarisFundin	35.965	9.255	2.146	24.564	12.165	66.858	0.257323	0.0596679	0.682993	2.548	38.504	0.842255	0.93408	6.28	3.72	3.04	0.56					1.68817	0.0873636	14.4499	0.201388	0.788105	0.661391
59	MarisFundin	40.749	10.205	3.609	26.935	15.975	76.79	0.250446	0.0885617	0.660993	4.457	44.017	0.8096	0.925751	6.8	3.8	3.2	0.68					1.78947	0.133989	15.8447	0.244011	0.745746	0.712253
60	MarisFundin	29.418	7.889	1.983	19.547	10.203	61.154	0.268167	0.0673936	0.66444	2.335	31.874	0.849085	0.922952	5.88	3.48	2.88	0.6					1.68966	0.101448	11.4986	0.17438	0.753589	0.74812
61	Robigus	32.643	9.234	2.391	21.019	11.187	66.545	0.282871	0.0732376	0.643889	2.639	36.091	0.906037	0.904469	5.88	3.84	2.88	0.92	0.121242	0.108471	0.556788	0.0184308	1.53125	0.113754	11.7031	0.214258	0.74227	0.77296	6.50665	3.45323	16.7007
62	Robigus	36.834	8.179	2.745	25.909	13.068	70.355	0.22206	0.074533	0.703406	3.353	39.896	0.818704	0.923241	6.08	3.8	3.28	0.72					1.6	0.105948	14.4258	0.201338	0.760948	0.725499
63	Robigus	37.748	10.57	2.095	25.082	12.672	71.244	0.280005	0.0555097	0.664475	2.749	41.486	0.762193	0.909888	6.4	3.76	3.16	0.68					1.70213	0.083526	13.9654	0.233426	0.763833	0.62483
64	Robigus	34.711	9.484	1.844	23.383	11.881	64.756	0.273215	0.0531325	0.673653	2.387	37.188	0.772677	0.933391	6.28	3.64	3.12	0.52					1.72527	0.0788607	13.0194	0.208784	0.794662	0.612076
65	Robigus	42.337	10.743	3.761	27.833	16.041	74.587	0.25374	0.0888434	0.657417	4.484	45.203	0.838759	0.936598	6.44	3.84	3.4	0.6					1.67708	0.135127	15.4971	0.26732	0.787592	0.729102
66	Slejpner	35.6	11.586	1.824	22.189	11.724	70.592	0.325447	0.0512444	0.623276	2.442	38.958	0.747104	0.913814	6.56	3.52	3.12	0.68	0.118442	0.105457	0.600704	0.0177801	1.86364	0.0822029	13.329	0.238431	0.741359	0.615779	6.4984	3.58166	17.2786
67	Slejpner	35.194	6.82	2.043	26.334	10.925	66.112	0.193773	0.0580541	0.748264	2.486	37.672	0.821703	0.934205	6.24	3.32	3.48	0.52					1.87952	0.0775803	15.8189	0.157585	0.785566	0.712702
68	Slejpner	33.043	8.486	2.146	22.411	10.383	66.39	0.256807	0.0649533	0.67824	2.497	36.821	0.859607	0.897388	6.48	3.48	2.8	0.8					1.86207	0.0957565	13.4624	0.189038	0.750069	0.774904
69	Slejpner	33.904	8.669	1.539	23.696	10.017	63.137	0.2557	0.0454019	0.698894	1.94	36.595	0.793638	0.926484	5.8	3.72	3.24	0.52					1.55914	0.0649477	14.2343	0.181499	0.802357	0.643535
70	Slejpner	33.25	8.777	1.477	23	9.735	63.409	0.263964	0.0444111	0.691719	1.88	35.825	0.785384	0.928129	6.24	3.52	3.04	0.48					1.77273	0.0642174	13.8162	0.182317	0.788608	0.644271
71	Slejpner	40.053	9.741	2.5	27.809	11.685	73.524	0.243208	0.062429	0.694291	2.907	43.5	0.860288	0.920757	6.56	3.72	3.32	0.84					1.76344	0.089899	16.705	0.217646	0.769978	0.76234
72	Soissons	38.847	11.062	2.822	24.964	12.981	71.577	0.284759	0.072631	0.64261	3.159	41.484	0.893134	0.936426	6.44	3.8	3.04	0.52	0.129785	0.106098	0.565642	0.0179021	1.69474	0.113043	14.1207	0.248553	0.774965	0.743956	6.71869	3.73797	18.6481
73	Soissons	41.231	10.655	2.831	27.745	15.093	76.223	0.258419	0.0686556	0.672926	3.63	44.558	0.779878	0.925329	6.08	3.88	3.56	0.64					1.56701	0.102036	15.6937	0.241428	0.757206	0.641212
74	Soissons	40.075	9.748	2.896	27.431	16.545	76.365	0.243247	0.0722631	0.68449	3.984	43.721	0.726962	0.916602	6.44	3.88	3.28	0.56					1.65979	0.105574	15.5161	0.226354	0.741604	0.593859
75	Soissons	43.633	11.178	3.14	29.316	14.845	75.592	0.256174	0.0719526	0.671874	3.686	47.07	0.851842	0.926975	6.36	3.96	3.44	0.64					1.60606	0.107109	16.5824	0.256322	0.7929	0.698539
76	Soissons	41.668	10.175	2.522	28.97	13.708	75.094	0.244198	0.0605304	0.695271	3.106	45.183	0.812004	0.922194	6.44	3.84	3.24	0.76					1.67708	0.0870556	16.3866	0.227303	0.774011	0.653642
77	Soissons	34.979	10.478	2.186	22.316	15.397	71.693	0.299536	0.0624811	0.637983	3.009	39.612	0.726435	0.883047	6.92	3.4	3.04	1.08					2.03529	0.0979566	12.6229	0.226712	0.72146	0.529031
78	Spark	30.128	8.399	2.165	19.564	12.971	60.673	0.278772	0.0718647	0.649363	2.797	32.429	0.774195	0.929034	6.16	3.28	3.08	0.6	0.122215	0.103731	0.590367	0.0203004	1.87805	0.110662	11.5499	0.214453	0.771736	0.623949	6.7096	3.37746	16.8462
79	Spark	34.421	8.873	2.19	23.358	12.863	65.773	0.257773	0.0636285	0.678598	2.73	37.459	0.802218	0.918881	6.32	3.56	3.24	0.52					1.77528	0.093758	13.7898	0.224583	0.778011	0.634022
80	Spark	33.196	8.737	3.463	20.995	15.634	72.776	0.263202	0.104335	0.632463	4.116	38.576	0.841384	0.860524	6.64	3.92	2.96	1.12					1.69388	0.164944	12.3948	0.247664	0.686362	0.708026
81	Spark	40.031	9.897	3.87	26.264	16.727	75.858	0.247227	0.096684	0.656089	4.446	44.522	0.87052	0.899129	6.8	3.32	3.48	0.8					2.04819	0.14735	15.5054	0.279475	0.746014	0.712645
82	Spark	42.287	11.068	3.471	27.748	16.579	83.819	0.261735	0.082088	0.656177	4.275	46.581	0.811946	0.907814	6.8	3.64	3.36	0.64					1.86813	0.12509	16.3815	0.295147	0.700293	0.668696
83	Spark	32.846	9.044	2.602	21.201	14.388	67.425	0.275336	0.079213	0.645451	3.255	37.017	0.799347	0.887343	6.48	3.32	3.2	0.88					1.95181	0.12273	12.5164	0.236418	0.735617	0.635851
84	Steadfast	33.684	9.814	1.779	22.091	11.201	66.836	0.291348	0.0528036	0.655847	2.238	36.814	0.794755	0.914975	6.36	3.8	2.96	0.64	0.135914	0.105633	0.578497	0.0190468	1.67368	0.0805305	12.7796	0.220809	0.754668	0.633886	6.67581	3.50361	17.7041
85	Steadfast	35.046	9.877	1.911	23.258	12.392	67.344	0.281822	0.0545393	0.663639	2.432	37.77	0.785818	0.927879	6.44	3.56	3	0.52					1.80899	0.0821653	13.4547	0.224523	0.769032	0.600966
86	Steadfast	32.235	8.216	2.7	21.319	12.497	68.109	0.254877	0.0837637	0.66136	3.153	35.999	0.856389	0.895456	6.6	3.2	3	0.72					2.0625	0.126648	12.333	0.207915	0.71917	0.750333
87	Steadfast	30.277	9.066	2.888	18.323	13.599	71.055	0.299431	0.0953817	0.605188	3.584	34.936	0.805768	0.866632	6.92	3.2	2.8	1.04					2.1625	0.157616	10.5998	0.227685	0.661147	0.721177
88	Steadfast	33.984	10.046	2.206	21.731	12.596	72.972	0.295624	0.0649234	0.639452	2.695	38.577	0.818568	0.880922	6.44	3.64	3.04	1					1.76923	0.101514	12.5713	0.233361	0.695308	0.650612
89	Steadfast	41.948	10.125	3.463	28.36	14.495	78.283	0.24138	0.0825512	0.676074	3.86	45.562	0.897178	0.92067	6.6	3.88	3.28	0.8					1.70103	0.122109	16.4062	0.258808	0.745803	0.763662
90	Stetson	27.119	9.165	1.696	16.257	10.949	55.868	0.337958	0.0625516	0.59949	2.11	29.412	0.803791	0.922038	5.32	3.36	3.2	0.52	0.130207	0.105567	0.58248	0.019103	1.58333	0.104324	9.46937	0.207477	0.781334	0.628145	5.88424	3.27986	14.4822
91	Stetson	29.121	8.323	1.569	19.229	9.902	58.575	0.2858	0.0538648	0.660335	1.869	31.741	0.839091	0.917446	5.76	3.28	3.04	0.52					1.7561	0.0815955	11.2005	0.188966	0.781465	0.659442
92	Stetson	26.683	7.224	1.713	17.746	10.955	59.374	0.270739	0.0641853	0.665076	2.242	29.63	0.763786	0.900529	5.92	3.4	2.72	0.72					1.74118	0.0965288	10.3367	0.170723	0.727296	0.63199
93	Stetson	26.429	8.377	2.281	15.771	10.25	57.457	0.316974	0.0862922	0.596734	2.478	28.938	0.920205	0.913266	5.64	3.32	2.72	0.64					1.6988	0.144633	9.18629	0.203599	0.746784	0.817543
94	Stetson	33.863	10.993	2.876	19.994	13.44	65.459	0.324616	0.0849437	0.590441	3.262	37.37	0.881707	0.906165	5.88	3.76	3.16	0.76					1.56383	0.143843	11.6461	0.264939	0.773271	0.727686
95	Stetson	43.945	12.369	3.231	28.345	14.849	74.414	0.281462	0.0735279	0.64501	3.901	46.999	0.828212	0.935024	6.12	3.92	3.64	0.6					1.56122	0.113988	16.5104	0.298006	0.809287	0.711779
