# Supplementary material for: MRI-Seed-Wizard: combining deep learning algorithms with magnetic resonance imaging enables advanced seed phenotyping
Source: J Exp Bot. 2024 Oct 9;76(2):393–410. doi: 10.1093/jxb/erae408 (PMC11714760; doi:10.1093/jxb/erae408)
Supplement: erae408_suppl_Supplementary_Table_S5 [file erae408_suppl_supplementary_table_s5.xlsx]

## Sheet: overview
Table S5. Statistical evaluation of wheat accessions based on MRI-Seed-Wizard. Glossary of abbreviations and explanations of grain traits are provided in Table 1.
Table S3A. Group statistics of 30 phenotypic traits.
Table S3B. Correlation analysis of 30 phenotypic traits.
Table S3C. p-Values of the correlation analysis of 30 phenotypic traits, colors indicating p < 0.001 (green), p < 0.01 (yellow) and p < 0.05 (orange).
Table S3D. The five most dominant parameters (either direction) of first Principal Component coefficients after performing PCA
Table S3E. The five most dominant parameters (either direction) of second Principal Component coefficients after performing PCA
Table S3F. Normality test with several methods (Ghasemi A, Zahediasl S.)
Table S3G. Statistical power analysis (Cohan, 1998) of morphometric parameters, based on morphometry data in Table S2.

## Sheet: GroupStatistics
Table S5A. Group statistics of 30 phenotypic traits of various wheat grain cultivars.
cultivar	GroupCount	mean_Vm	std_Vm	mean_Va	std_Va	mean_Ve	std_Ve	mean_Ven	std_Ven	mean_Ae	std_Ae	mean_Am	std_Am	mean_Ra	std_Ra	mean_Re	std_Re	mean_Ren	std_Ren	mean_Vce	std_Vce	mean_Vcm	std_Vcm	mean_Te	std_Te	mean_Tm	std_Tm	mean_Lm	std_Lm	mean_Wm	std_Wm	mean_Dm	std_Dm	mean_Dc	std_Dc	mean_Gp	std_Gp	mean_Gm	std_Gm	mean_Gs	std_Gs	mean_Gl	std_Gl	mean_LmWm	std_LmWm	mean_VeVen	std_VeVen	mean_SEF	std_SEF
Banco	6	40.0415	5.6804	9.84017	1.3687	3.23167	0.71526	26.9682	3.97119	15.0017	1.79381	75.924	5.47705	0.246414	0.0185757	0.0802934	0.0115846	0.673251	0.0163789	3.80067	0.752326	43.287	5.93356	0.846653	0.0372635	0.92451	0.00625203	6.44667	0.501145	3.78	0.15748	3.32	0.163951	0.526667	0.105578	0.123868	0	0.105735	1.52024e-17	0.545563	0	0.0212069	0	1.70596	0.117227	0.119376	0.0177588	14.7128	2.16654
Bersee	6	41.9997	4.04812	11.268	1.85868	2.4415	0.444691	28.29	2.43007	12.4672	1.84117	78.8983	6.81791	0.267522	0.0284027	0.0577284	0.00529528	0.67477	0.0297557	2.91233	0.578909	45.7292	4.75917	0.845226	0.0360314	0.918763	0.0136401	6.74833	0.275421	3.82	0.176635	3.18	0.218724	0.953333	0.539283	0.10918	0	0.10099	0	0.551369	1.21619e-16	0.0176084	0	1.76784	0.0620252	0.085785	0.00962472	15.5982	1.33987
Brigadier	6	31.5452	5.06725	8.7535	0.979169	2.357	0.434958	20.4352	4.08915	12.0032	1.18484	62.499	4.47149	0.280463	0.0291297	0.0751266	0.010546	0.644431	0.0356418	2.77583	0.480274	34.3498	4.83413	0.848047	0.032136	0.916258	0.0305209	6.12667	0.170489	3.41333	0.291387	3.11333	0.216764	0.56	0.113137	0.127653	3.04047e-17	0.099043	0	0.586224	0	0.0188997	3.80059e-18	1.80304	0.119918	0.117399	0.0211439	11.9796	2.39716
Copain	6	37.8237	6.30652	8.41083	0.814376	2.74233	0.262512	26.6683	6.05862	14.8837	0.692963	74.2812	12.4219	0.226043	0.0315517	0.0748932	0.0181085	0.699014	0.0490853	3.541	0.283145	41.9203	7.34706	0.774548	0.0487705	0.903777	0.0250543	6.44	0.487278	3.62667	0.230014	3.31333	0.231056	0.66	0.120665	0.134099	0	0.100514	1.52024e-17	0.589243	0	0.0175983	3.80059e-18	1.77714	0.108195	0.109081	0.0336565	15.7141	3.57
Cordiale	6	44.4842	4.21568	10.9578	1.01937	2.8785	0.34655	30.6477	3.36885	14.8625	0.788045	80.2322	7.20981	0.246866	0.0171441	0.0647544	0.00532135	0.688378	0.0207497	3.4705	0.431349	47.817	4.71687	0.830722	0.0406191	0.930651	0.00941668	6.72667	0.313348	3.98667	0.120444	3.38	0.185472	0.66	0.149131	0.11638	0	0.103456	0	0.534713	1.21619e-16	0.0186212	3.80059e-18	1.68721	0.0564098	0.0942869	0.00993685	16.3877	1.80137
Flamingo	6	32.423	7.10665	8.9405	1.96692	2.16817	0.851794	21.314	4.3641	12.0292	2.51285	65.503	8.51178	0.275844	0.0112849	0.0650812	0.0123275	0.659055	0.0146353	2.67517	0.962149	35.7128	7.53389	0.802956	0.0377545	0.907168	0.0164505	6.37333	0.320666	3.42	0.36813	3.01333	0.24744	0.633333	0.209253	0.130858	0	0.0998101	0	0.570756	0	0.0188703	0	1.8737	0.123451	0.0990324	0.0204446	12.1651	2.49084
Gladiator	6	32.4927	4.72321	9.11	1.92025	2.2955	0.409354	21.0858	2.63227	12.5607	1.55943	62.3212	5.48995	0.27832	0.022763	0.0709744	0.0118601	0.650666	0.0183616	2.7265	0.490791	34.9778	4.84619	0.841901	0.0216279	0.928281	0.0192873	5.68	0.233238	3.60667	0.311298	3.19333	0.216764	0.44	0.110272	0.119778	0	0.0997604	0	0.5936	0	0.0212398	3.80059e-18	1.74925	0.168806	0.109115	0.0177865	10.9456	0.964869
Holdfast	6	36.7738	2.93354	9.97467	1.26431	2.70533	0.327245	24.0927	2.75019	13.7597	0.724667	74.3463	3.55486	0.271849	0.0322272	0.0742759	0.0130695	0.653839	0.0354388	3.32467	0.432697	40.8297	2.77862	0.81489	0.0349159	0.900125	0.0205656	6.57333	0.130639	3.56	0.271293	3.32667	0.119778	0.7	0.167332	0.124378	0	0.0995935	0	0.588256	0	0.0221067	0	1.85562	0.147491	0.114299	0.0243722	14.1726	1.61781
Kloka	6	33.429	5.79103	9.40417	1.26953	2.867	0.800937	21.1573	3.85968	13.4473	2.00888	65.2797	7.51708	0.282809	0.0144485	0.084675	0.0128136	0.632495	0.0165007	3.39583	0.882131	36.0177	5.93065	0.840386	0.0442112	0.927233	0.0127423	5.73333	0.39571	3.66667	0.227215	3.14	0.223069	0.433333	0.152665	0.121849	1.52024e-17	0.108175	1.52024e-17	0.570052	1.21619e-16	0.0270069	0	1.56578	0.0976599	0.134181	0.0219211	12.0608	2.20021
MarisFundin	6	31.8367	5.29161	8.44583	1.11001	2.0335	0.873702	21.3573	3.53343	10.9898	2.72842	64.8092	6.32809	0.266671	0.0162906	0.0621904	0.0174131	0.671131	0.023664	2.44217	1.07623	34.6502	5.42183	0.83304	0.0455589	0.917748	0.0132328	6.30667	0.315637	3.47333	0.240555	2.87333	0.209253	0.54	0.125857	0.122308	1.52024e-17	0.102575	0	0.588256	1.21619e-16	0.0176641	3.80059e-18	1.82124	0.129574	0.0933204	0.028295	12.5636	2.07856
Robigus	5	36.8546	3.6465	9.642	1.04943	2.5672	0.747297	24.6452	2.58324	12.9698	1.86376	69.4974	3.90153	0.262378	0.0252404	0.0690513	0.0147994	0.668568	0.0223028	3.1224	0.839799	39.9728	3.62195	0.819674	0.0577419	0.921518	0.0141179	6.216	0.234265	3.776	0.0829458	3.168	0.194731	0.688	0.150732	0.121242	1.55158e-17	0.108471	0	0.556788	0	0.0184308	0	1.64715	0.0801217	0.103443	0.023008	13.7222	1.43832
Slejpner	6	35.174	2.60163	9.01317	1.57552	1.9215	0.388128	24.2398	2.30252	10.7448	0.843276	67.194	4.10409	0.256483	0.042241	0.0544156	0.00871652	0.689114	0.0402016	2.35867	0.386618	38.2285	2.79488	0.811287	0.0446014	0.920129	0.0131145	6.31333	0.291113	3.54667	0.153188	3.16667	0.23653	0.64	0.155949	0.118442	1.52024e-17	0.105457	0	0.600704	0	0.0177801	0	1.78342	0.120557	0.0791006	0.0128668	14.561	1.38313
Soissons	6	40.0722	2.96683	10.5493	0.539734	2.73283	0.332708	26.7903	2.67608	14.7615	1.26346	74.424	2.2082	0.264389	0.0228387	0.0680857	0.00532695	0.667526	0.0228002	3.429	0.391945	43.6047	2.67808	0.798376	0.067292	0.918429	0.0185145	6.44667	0.270604	3.79333	0.199867	3.26667	0.209635	0.7	0.203568	0.129785	0	0.106098	1.52024e-17	0.565642	0	0.0179021	3.80059e-18	1.70666	0.167831	0.102129	0.00894876	15.1537	1.5137
Spark	6	35.4848	4.66833	9.33633	0.984982	2.96017	0.73421	23.1883	3.23033	14.8603	1.72156	71.054	8.21964	0.264008	0.0115984	0.0829689	0.0152109	0.653024	0.0152767	3.60317	0.769191	39.4307	5.22525	0.816602	0.0341934	0.900454	0.0244075	6.53333	0.261279	3.50667	0.250013	3.22	0.18719	0.76	0.220545	0.122215	0	0.103731	1.52024e-17	0.590367	0	0.0203004	0	1.86922	0.1253	0.127422	0.0254819	13.6896	1.90708
Steadfast	6	34.529	3.99154	9.524	0.743374	2.49117	0.643528	22.5137	3.30193	12.7967	1.12854	70.7665	4.37424	0.277413	0.0238173	0.0723271	0.0174312	0.65026	0.0250921	2.99367	0.648092	38.2763	3.79237	0.826413	0.0425304	0.901089	0.0241647	6.56	0.200798	3.54667	0.291387	3.01333	0.155263	0.786667	0.203437	0.135914	0	0.105633	1.52024e-17	0.578497	0	0.0190468	0	1.86299	0.201636	0.111764	0.029623	13.0241	1.91016
Stetson	6	31.1933	6.83621	9.4085	1.91566	2.22767	0.694442	19.557	4.60502	11.7242	1.9695	61.8578	6.96875	0.302925	0.0271479	0.0708942	0.0130079	0.626181	0.0343241	2.64367	0.779348	34.015	7.08806	0.839465	0.0555518	0.915745	0.0121954	5.77333	0.274421	3.50667	0.266133	3.08	0.345022	0.626667	0.100133	0.130207	0	0.105567	1.52024e-17	0.58248	0	0.019103	0	1.65074	0.0913218	0.114152	0.0256037	11.3916	2.68233
[truncated: 12 more columns]

## Sheet: Correlation
Table S5B. Correlation analysis of 30 phenotypic traits.
	'Vm'	'Va'	'Ve'	'Ven'	'Ae'	'Am'	'Ra'	'Re'	'Ren'	'V^c_e'	'V^c_m'	'Te'	'Tm'	'Lm'	'Wm'	'Dm'	'Dc'	'Gp'	'Gm'	'Gs'	'Gl'	'LmWm'	'VeVen'	'SEF'	'LEF'	'Sm'	'Se'	length'	width'	area'
'Vm'	NaN	NaN	NaN	NaN	NaN	NaN	NaN	NaN	NaN	NaN	NaN	NaN	NaN	NaN	NaN	NaN	NaN	NaN	NaN	NaN	NaN	NaN	NaN	NaN	NaN	NaN	NaN	NaN	NaN	NaN
'Va'	0.768811	NaN	NaN	NaN	NaN	NaN	NaN	NaN	NaN	NaN	NaN	NaN	NaN	NaN	NaN	NaN	NaN	NaN	NaN	NaN	NaN	NaN	NaN	NaN	NaN	NaN	NaN	NaN	NaN	NaN
'Ve'	0.646127	0.518082	NaN	NaN	NaN	NaN	NaN	NaN	NaN	NaN	NaN	NaN	NaN	NaN	NaN	NaN	NaN	NaN	NaN	NaN	NaN	NaN	NaN	NaN	NaN	NaN	NaN	NaN	NaN	NaN
'Ven'	0.971127	0.610913	0.537281	NaN	NaN	NaN	NaN	NaN	NaN	NaN	NaN	NaN	NaN	NaN	NaN	NaN	NaN	NaN	NaN	NaN	NaN	NaN	NaN	NaN	NaN	NaN	NaN	NaN	NaN	NaN
'Ae'	0.707539	0.541285	0.88323	0.627063	NaN	NaN	NaN	NaN	NaN	NaN	NaN	NaN	NaN	NaN	NaN	NaN	NaN	NaN	NaN	NaN	NaN	NaN	NaN	NaN	NaN	NaN	NaN	NaN	NaN	NaN
'Am'	0.91763	0.686812	0.610215	0.8947	0.700174	NaN	NaN	NaN	NaN	NaN	NaN	NaN	NaN	NaN	NaN	NaN	NaN	NaN	NaN	NaN	NaN	NaN	NaN	NaN	NaN	NaN	NaN	NaN	NaN	NaN
'Ra'	-0.444591	0.221815	-0.256783	-0.618949	-0.311061	-0.423748	NaN	NaN	NaN	NaN	NaN	NaN	NaN	NaN	NaN	NaN	NaN	NaN	NaN	NaN	NaN	NaN	NaN	NaN	NaN	NaN	NaN	NaN	NaN	NaN
'Re'	0.00586896	0.0337312	0.758124	-0.111615	0.559663	0.0395078	0.0422803	NaN	NaN	NaN	NaN	NaN	NaN	NaN	NaN	NaN	NaN	NaN	NaN	NaN	NaN	NaN	NaN	NaN	NaN	NaN	NaN	NaN	NaN	NaN
'Ren'	0.388717	-0.209819	-0.107259	0.593743	0.0277058	0.355516	-0.898384	-0.476799	NaN	NaN	NaN	NaN	NaN	NaN	NaN	NaN	NaN	NaN	NaN	NaN	NaN	NaN	NaN	NaN	NaN	NaN	NaN	NaN	NaN	NaN
'V^c_e'	0.654941	0.511205	0.976704	0.554418	0.940871	0.646471	-0.279199	0.723246	-0.0721859	NaN	NaN	NaN	NaN	NaN	NaN	NaN	NaN	NaN	NaN	NaN	NaN	NaN	NaN	NaN	NaN	NaN	NaN	NaN	NaN	NaN
'V^c_m'	0.992014	0.756751	0.649233	0.964108	0.724919	0.952526	-0.445878	0.0201151	0.383583	0.668286	NaN	NaN	NaN	NaN	NaN	NaN	NaN	NaN	NaN	NaN	NaN	NaN	NaN	NaN	NaN	NaN	NaN	NaN	NaN	NaN
'Te'	0.0971854	0.14733	0.322542	0.0336728	-0.062952	-0.0211013	0.0562034	0.343989	-0.200701	0.118088	0.0550644	NaN	NaN	NaN	NaN	NaN	NaN	NaN	NaN	NaN	NaN	NaN	NaN	NaN	NaN	NaN	NaN	NaN	NaN	NaN
'Tm'	0.276051	0.235522	0.0995063	0.271818	0.0190469	-0.0641032	-0.120426	-0.126405	0.161569	0.0283982	0.154164	0.322644	NaN	NaN	NaN	NaN	NaN	NaN	NaN	NaN	NaN	NaN	NaN	NaN	NaN	NaN	NaN	NaN	NaN	NaN
'Lm'	0.675255	0.477484	0.372323	0.678434	0.480663	0.793639	-0.357673	-0.0854457	0.352412	0.418805	0.727523	-0.141201	-0.266007	NaN	NaN	NaN	NaN	NaN	NaN	NaN	NaN	NaN	NaN	NaN	NaN	NaN	NaN	NaN	NaN	NaN
'Wm'	0.806204	0.699502	0.547914	0.753218	0.561782	0.709863	-0.250633	0.0519823	0.197778	0.545171	0.792548	0.143711	0.275676	0.324495	NaN	NaN	NaN	NaN	NaN	NaN	NaN	NaN	NaN	NaN	NaN	NaN	NaN	NaN	NaN	NaN
'Dm'	0.737381	0.491274	0.550561	0.730016	0.667854	0.614927	-0.427449	0.10516	0.32993	0.573323	0.719046	0.012036	0.323645	0.303344	0.494749	NaN	NaN	NaN	NaN	NaN	NaN	NaN	NaN	NaN	NaN	NaN	NaN	NaN	NaN	NaN
'Dc'	0.249786	0.305512	0.189435	0.201744	0.182345	0.421695	0.0451137	0.076941	-0.0733346	0.210663	0.322508	0.00253415	-0.518863	0.476219	0.223215	0.0101307	NaN	NaN	NaN	NaN	NaN	NaN	NaN	NaN	NaN	NaN	NaN	NaN	NaN	NaN
'Gp'	-0.266119	-0.272579	0.00128547	-0.261178	0.0697408	-0.194362	0.0566679	0.211013	-0.142822	0.0429784	-0.235936	-0.207315	-0.286627	-0.0957217	-0.277762	-0.119812	-0.0734569	NaN	NaN	NaN	NaN	NaN	NaN	NaN	NaN	NaN	NaN	NaN	NaN	NaN
'Gm'	0.0785417	0.103297	0.140588	0.0495483	0.0850921	0.0274124	0.0332073	0.0905949	-0.0689404	0.127915	0.0586941	0.0369723	0.157847	-0.122682	0.205556	-0.0112169	-0.0372689	0.00780273	NaN	NaN	NaN	NaN	NaN	NaN	NaN	NaN	NaN	NaN	NaN	NaN
'Gs'	-0.474682	-0.402412	-0.284246	-0.452048	-0.303605	-0.440034	0.145018	0.0223478	-0.137506	-0.269304	-0.452671	-0.11782	-0.236715	-0.28961	-0.472728	-0.197567	-0.116358	0.322742	-0.294422	NaN	NaN	NaN	NaN	NaN	NaN	NaN	NaN	NaN	NaN	NaN
'Gl'	-0.133989	-0.00952134	0.232122	-0.206078	0.151334	-0.135576	0.190286	0.399518	-0.343383	0.199399	-0.148715	0.151052	0.0897372	-0.356953	-0.00599732	0.0763995	-0.291326	-0.0697485	0.229668	-0.00102141	NaN	NaN	NaN	NaN	NaN	NaN	NaN	NaN	NaN	NaN
'LmWm'	-0.189076	-0.193709	-0.207787	-0.155679	-0.104136	-0.0354151	0.0172439	-0.130295	0.042191	-0.171211	-0.142267	-0.225928	-0.402081	0.431578	-0.623728	-0.142603	0.105405	0.137924	-0.380175	0.269459	-0.236555	NaN	NaN	NaN	NaN	NaN	NaN	NaN	NaN	NaN
'VeVen'	-0.0846963	0.0601884	0.683695	-0.228458	0.480202	-0.0411718	0.222308	0.982079	-0.627305	0.647227	-0.0688965	0.338297	-0.163415	-0.149942	-0.00221978	0.0177987	0.0826117	0.218561	0.0931889	0.0578959	0.424024	-0.120175	NaN	NaN	NaN	NaN	NaN	NaN	NaN	NaN
'SEF'	0.921555	0.52646	0.513325	0.965735	0.588719	0.869724	-0.663798	-0.102539	0.629165	0.537385	0.924235	-0.00438482	0.192514	0.703647	0.673613	0.691248	0.234879	-0.174884	0.0477014	-0.316565	-0.239828	-0.14018	-0.225128	NaN	NaN	NaN	NaN	NaN	NaN	NaN
'LEF'	0.547516	0.686439	0.725941	0.392345	0.638614	0.50902	0.124964	0.474719	-0.318708	0.697936	0.537736	0.250617	0.174305	0.231463	0.529343	0.446689	0.0939915	-0.164586	0.286437	-0.342811	0.627194	-0.327489	0.477545	0.361738	NaN	NaN	NaN	NaN	NaN	NaN
'Sm'	0.0300573	0.0551764	-0.0372452	0.0269323	-0.104315	-0.365048	-0.000406394	-0.0979648	0.0435724	-0.102573	-0.0749187	0.260869	0.814555	-0.436929	0.103015	0.210474	-0.495758	-0.134896	0.103834	0.0362826	0.0372342	-0.363191	-0.110272	-0.0222827	-0.0136893	NaN	NaN	NaN	NaN	NaN
'Se'	0.00613508	0.0512026	0.410679	-0.067248	-0.0474768	-0.0422205	0.0524932	0.547114	-0.286646	0.25463	-0.0166989	0.82291	0.14981	-0.153089	0.0953001	-0.115967	0.086394	-0.126325	0.107275	-0.00885276	0.160164	-0.262367	0.542895	-0.0458428	0.270032	0.0985962	NaN	NaN	NaN	NaN
length'	0.510406	0.345758	0.173476	0.533205	0.262648	0.60612	-0.309681	-0.179279	0.351552	0.209504	0.54111	-0.107592	-0.132831	0.731113	0.28263	0.204664	0.441149	-0.264467	-0.0123131	-0.46325	-0.42076	0.208851	-0.236954	0.541968	0.0715607	-0.340874	-0.116328	NaN	NaN	NaN
width'	0.602653	0.443998	0.281029	0.607031	0.379185	0.595391	-0.300675	-0.105678	0.311069	0.301964	0.596838	-0.0224043	0.164471	0.421567	0.510516	0.39838	0.183023	-0.395032	0.237428	-0.656313	-0.0160968	-0.157509	-0.164229	0.521849	0.334854	-0.091904	-0.0958312	0.664311	NaN	NaN
area'	0.60799	0.448293	0.251637	0.616867	0.342161	0.655377	-0.30913	-0.150582	0.338364	0.276407	0.619225	-0.0410582	0.0339709	0.614257	0.445611	0.319679	0.33714	-0.389385	0.142825	-0.634244	-0.199294	0.00747784	-0.209592	0.567756	0.253542	-0.235211	-0.0947123	0.89627	0.920707	NaN

## Sheet: p-Value
Table S5C. p-Values of the correlation analysis of 30 phenotypic traits, colors indicating p < 0.001 (green), p < 0.01 (yellow) and p < 0.05 (orange).
	'Vm'	'Va'	'Ve'	'Ven'	'Ae'	'Am'	'Ra'	'Re'	'Ren'	'V^c_e'	'V^c_m'	'Te'	'Tm'	'Lm'	'Wm'	'Dm'	'Dc'	'Gp'	'Gm'	'Gs'	'Gl'	'LmWm'	'VeVen'	'SEF'	'LEF'	'Sm'	'Se'	length'	width'	area'
'Vm'	NaN	NaN	NaN	NaN	NaN	NaN	NaN	NaN	NaN	NaN	NaN	NaN	NaN	NaN	NaN	NaN	NaN	NaN	NaN	NaN	NaN	NaN	NaN	NaN	NaN	NaN	NaN	NaN	NaN	NaN
'Va'	9.31614e-20	NaN	NaN	NaN	NaN	NaN	NaN	NaN	NaN	NaN	NaN	NaN	NaN	NaN	NaN	NaN	NaN	NaN	NaN	NaN	NaN	NaN	NaN	NaN	NaN	NaN	NaN	NaN	NaN	NaN
'Ve'	1.53816e-12	7.56718e-08	NaN	NaN	NaN	NaN	NaN	NaN	NaN	NaN	NaN	NaN	NaN	NaN	NaN	NaN	NaN	NaN	NaN	NaN	NaN	NaN	NaN	NaN	NaN	NaN	NaN	NaN	NaN	NaN
'Ven'	1.1118e-59	4.88881e-11	1.98148e-08	NaN	NaN	NaN	NaN	NaN	NaN	NaN	NaN	NaN	NaN	NaN	NaN	NaN	NaN	NaN	NaN	NaN	NaN	NaN	NaN	NaN	NaN	NaN	NaN	NaN	NaN	NaN
'Ae'	1.09575e-15	1.48249e-08	2.41556e-32	1.05623e-11	NaN	NaN	NaN	NaN	NaN	NaN	NaN	NaN	NaN	NaN	NaN	NaN	NaN	NaN	NaN	NaN	NaN	NaN	NaN	NaN	NaN	NaN	NaN	NaN	NaN	NaN
'Am'	4.84048e-39	1.54265e-14	5.21354e-11	2.58426e-34	2.87792e-15	NaN	NaN	NaN	NaN	NaN	NaN	NaN	NaN	NaN	NaN	NaN	NaN	NaN	NaN	NaN	NaN	NaN	NaN	NaN	NaN	NaN	NaN	NaN	NaN	NaN
'Ra'	6.37198e-06	0.0307451	0.0120068	2.30595e-11	0.00215343	1.87797e-05	NaN	NaN	NaN	NaN	NaN	NaN	NaN	NaN	NaN	NaN	NaN	NaN	NaN	NaN	NaN	NaN	NaN	NaN	NaN	NaN	NaN	NaN	NaN	NaN
'Re'	0.954986	0.745551	5.82514e-19	0.281546	3.72427e-09	0.703852	0.684138	NaN	NaN	NaN	NaN	NaN	NaN	NaN	NaN	NaN	NaN	NaN	NaN	NaN	NaN	NaN	NaN	NaN	NaN	NaN	NaN	NaN	NaN	NaN
'Ren'	9.90757e-05	0.0412746	0.300865	2.273e-10	0.78984	0.000406993	5.37726e-35	1.03597e-06	NaN	NaN	NaN	NaN	NaN	NaN	NaN	NaN	NaN	NaN	NaN	NaN	NaN	NaN	NaN	NaN	NaN	NaN	NaN	NaN	NaN	NaN
'V^c_e'	6.02397e-13	1.19888e-07	5.83648e-64	5.57162e-09	1.67101e-45	1.48367e-12	0.00614428	1.26092e-16	0.486946	NaN	NaN	NaN	NaN	NaN	NaN	NaN	NaN	NaN	NaN	NaN	NaN	NaN	NaN	NaN	NaN	NaN	NaN	NaN	NaN	NaN
'V^c_m'	1.97165e-85	7.32208e-19	1.10924e-12	2.35302e-55	9.92763e-17	8.03473e-50	5.94667e-06	0.846581	0.000124509	1.37135e-13	NaN	NaN	NaN	NaN	NaN	NaN	NaN	NaN	NaN	NaN	NaN	NaN	NaN	NaN	NaN	NaN	NaN	NaN	NaN	NaN
'Te'	0.348796	0.154223	0.00143366	0.745977	0.544476	0.839158	0.588522	0.000642066	0.051154	0.254397	0.596113	NaN	NaN	NaN	NaN	NaN	NaN	NaN	NaN	NaN	NaN	NaN	NaN	NaN	NaN	NaN	NaN	NaN	NaN	NaN
'Tm'	0.00677267	0.0215833	0.337351	0.00770686	0.854637	0.537126	0.245048	0.222224	0.117763	0.784713	0.135792	0.00142838	NaN	NaN	NaN	NaN	NaN	NaN	NaN	NaN	NaN	NaN	NaN	NaN	NaN	NaN	NaN	NaN	NaN	NaN
'Lm'	6.14099e-14	9.9469e-07	0.000202856	4.226e-14	8.22651e-07	8.77208e-22	0.000372992	0.410335	0.000460926	2.40181e-05	6.81957e-17	0.172289	0.00917354	NaN	NaN	NaN	NaN	NaN	NaN	NaN	NaN	NaN	NaN	NaN	NaN	NaN	NaN	NaN	NaN	NaN
'Wm'	6.439e-23	3.1383e-15	9.09402e-09	1.30961e-18	3.15848e-09	8.0304e-16	0.0142951	0.616869	0.0547058	1.11464e-08	1.09111e-21	0.164711	0.00685115	0.00133571	NaN	NaN	NaN	NaN	NaN	NaN	NaN	NaN	NaN	NaN	NaN	NaN	NaN	NaN	NaN	NaN
'Dm'	1.58072e-17	4.30293e-07	7.45938e-09	4.74061e-17	1.44042e-13	3.36765e-11	1.55801e-05	0.310477	0.00109415	1.26151e-09	2.28052e-16	0.90784	0.00137756	0.00280588	3.46368e-07	NaN	NaN	NaN	NaN	NaN	NaN	NaN	NaN	NaN	NaN	NaN	NaN	NaN	NaN	NaN
'Dc'	0.014638	0.00260669	0.0659695	0.0499331	0.0769595	2.08094e-05	0.664206	0.458633	0.480022	0.0404458	0.00143544	0.980555	7.17692e-08	1.07226e-06	0.0296794	0.922379	NaN	NaN	NaN	NaN	NaN	NaN	NaN	NaN	NaN	NaN	NaN	NaN	NaN	NaN
'Gp'	0.00914325	0.00753086	0.990136	0.0105735	0.501858	0.0591103	0.585439	0.0401064	0.167366	0.679205	0.0213478	0.0438138	0.0048617	0.356137	0.00642427	0.247479	0.479289	NaN	NaN	NaN	NaN	NaN	NaN	NaN	NaN	NaN	NaN	NaN	NaN	NaN
'Gm'	0.44931	0.319177	0.174178	0.633478	0.412282	0.792015	0.749372	0.382599	0.506791	0.216705	0.572078	0.722056	0.126579	0.236254	0.0456746	0.914087	0.719919	0.940178	NaN	NaN	NaN	NaN	NaN	NaN	NaN	NaN	NaN	NaN	NaN	NaN
'Gs'	1.17412e-06	5.28618e-05	0.0052442	4.25295e-06	0.00278121	8.11999e-06	0.160863	0.829796	0.183907	0.00831388	4.11e-06	0.255484	0.0209102	0.00441782	1.31691e-06	0.0549696	0.261472	0.00142333	0.00377753	NaN	NaN	NaN	NaN	NaN	NaN	NaN	NaN	NaN	NaN	NaN
'Gl'	0.195484	0.927035	0.0236048	0.0451164	0.143211	0.190198	0.0647409	6.05067e-05	0.000657339	0.0527113	0.150345	0.143967	0.387139	0.000384037	0.954002	0.46181	0.00417911	0.501811	0.0251616	0.992162	NaN	NaN	NaN	NaN	NaN	NaN	NaN	NaN	NaN	NaN
'LmWm'	0.0664943	0.0599843	0.0433255	0.131942	0.315239	0.733314	0.868267	0.208206	0.684769	0.0971284	0.169039	0.0277026	5.36873e-05	1.26172e-05	1.45997e-11	0.168024	0.309344	0.182565	0.000144607	0.00827537	0.0209997	NaN	NaN	NaN	NaN	NaN	NaN	NaN	NaN	NaN
'VeVen'	0.414468	0.562317	2.25304e-14	0.0259608	8.45701e-07	0.691996	0.0303664	3.32381e-69	1.03162e-11	1.37058e-12	0.507062	0.00079911	0.113571	0.14697	0.982967	0.864069	0.426089	0.033348	0.369066	0.577325	1.85206e-05	0.246038	NaN	NaN	NaN	NaN	NaN	NaN	NaN	NaN
'SEF'	5.47404e-40	4.25995e-08	1.04141e-07	2.82553e-56	3.50359e-10	2.84845e-30	2.27494e-13	0.322759	8.59613e-12	1.96675e-08	1.15651e-40	0.966361	0.0616117	1.83201e-15	7.4359e-14	8.92343e-15	0.0219542	0.0900598	0.646204	0.00177539	0.019238	0.175442	0.0282734	NaN	NaN	NaN	NaN	NaN	NaN	NaN
'LEF'	9.36716e-09	1.6145e-14	8.57177e-17	8.41107e-05	3.33975e-12	1.38472e-07	0.227582	1.17158e-06	0.00164521	3.83696e-15	1.91755e-08	0.0143014	0.0911469	0.0240141	3.48322e-08	5.69242e-06	0.364938	0.110972	0.00489134	0.000672031	1.0429e-11	0.00119725	9.91121e-07	0.000315911	NaN	NaN	NaN	NaN	NaN	NaN
'Sm'	0.772467	0.595364	0.720089	0.795577	0.314403	0.000275501	0.996881	0.344926	0.67502	0.322598	0.470562	0.0106691	1.01887e-23	9.55977e-06	0.320507	0.0406301	3.25067e-07	0.19245	0.316651	0.727035	0.720168	0.000297541	0.287412	0.830285	0.895248	NaN	NaN	NaN	NaN	NaN
'Se'	0.952947	0.622169	3.56939e-05	0.517303	0.647759	0.68456	0.613407	9.65179e-09	0.00485885	0.0127686	0.872395	1.46416e-24	0.147329	0.138574	0.35827	0.263087	0.405141	0.222518	0.300793	0.932146	0.121035	0.0102125	1.31787e-08	0.659114	0.00813384	0.341811	NaN	NaN	NaN	NaN
length'	1.26387e-07	0.000599354	0.0927185	2.65204e-08	0.0101288	7.57758e-11	0.00225896	0.082144	0.000476996	0.0415866	1.50153e-08	0.299358	0.199412	4.03417e-17	0.00551872	0.0466436	7.65478e-06	0.0096014	0.905728	2.27532e-06	2.18002e-05	0.0422414	0.0207777	1.41042e-08	0.490736	0.000724115	0.261593	NaN	NaN	NaN
width'	1.03565e-10	6.57749e-06	0.00580313	6.9758e-11	0.000150981	1.96898e-10	0.00306991	0.308088	0.00215285	0.00293971	1.73462e-10	0.829373	0.111224	2.0943e-05	1.25471e-07	6.37831e-05	0.0758486	7.44126e-05	0.0205167	5.19154e-13	0.876959	0.127405	0.11176	5.85547e-08	0.000910409	0.375732	0.355585	2.14804e-13	NaN	NaN
area'	6.39203e-11	5.21939e-06	0.0138973	2.80722e-11	0.000689122	5.74631e-13	0.00230244	0.145232	0.000797079	0.00669882	2.24636e-11	0.692803	0.743805	3.58525e-11	6.03275e-06	0.00158909	0.00083505	9.61479e-05	0.167356	5.19219e-12	0.0528397	0.942665	0.0414993	1.97273e-09	0.0131694	0.021762	0.361256	1.33318e-34	8.84797e-40	NaN

## Sheet: PC1
Table S5D. The five most dominant parameters (either direction) of first Principal Component coefficients after performing PCA
Parameters	PC_1
V^c_m	0.295249
Vm	0.293701
Am	0.28445
Ven	0.283706
SEF	0.27049
Sm	-0.0293511
LmWm	-0.0561686
Gp	-0.0821377
Ra	-0.141283
Gs	-0.166454

## Sheet: PC2
Table S5E. The five most dominant parameters (either direction) of second Principal Component coefficients after performing PCA
Parameters	PC_2
VeVen	0.392709
Re	0.375904
Ve	0.274016
LEF	0.273508
Gl	0.266577
area	-0.148391
Lm	-0.151616
LmWm	-0.157033
length	-0.198153
Ren	-0.299739

## Sheet: NormalityTest
Table S5F. Normality test with several methods (Ghasemi A, Zahediasl S.)
	Anderson-Darling	Jarques-Bera	Lilliefors	Kolmogorov-Smirnov
'Vm'	0.268536	0.1941	0.5	5.87641e-85
'Va'	0.192117	0.157168	0.0520894	5.87641e-85
'Ve'	0.473812	0.458449	0.437767	1.68535e-67
'Ven'	0.227246	0.226385	0.377178	5.87641e-85
'Ae'	0.103624	0.111052	0.178283	5.87641e-85
'Am'	0.26846	0.16242	0.365471	5.87641e-85
'Ra'	0.381397	0.5	0.30619	4.90945e-28
'Re'	0.0707972	0.143381	0.0476655	5.76171e-23
'Ren'	0.522798	0.217848	0.5	1.47382e-44
'V^c_e'	0.538696	0.241583	0.30676	1.21753e-75
'V^c_m'	0.207543	0.209005	0.369175	5.87641e-85
'Te'	0.930562	0.45502	0.5	1.8822e-49
'Tm'	0.0005	0.0020412	0.001	5.23289e-55
'Lm'	0.125225	0.401864	0.0183675	5.87653e-85
'Wm'	0.00385047	0.0805276	0.0166523	9.93521e-85
'Dm'	0.209246	0.200514	0.10898	2.45646e-84
'Dc'	0.0005	0.001	0.001	7.8781e-31
'Gp'	0.00158779	0.5	0.00314583	2.15629e-25
'Gm'	0.0005	0.0316919	0.001	5.03381e-25
'Gs'	0.0005	0.0200187	0.001	2.85833e-42
'Gl'	0.0005	0.001	0.001	3.71913e-22
'LmWm'	0.318763	0.5	0.236162	5.3209e-72
'VeVen'	0.0690587	0.111939	0.16124	1.33314e-23
'SEF'	0.200983	0.240259	0.106175	5.87641e-85
'LEF'	0.0333333	0.00431317	0.177177	5.34885e-27
'Sm'	0.181116	0.0591168	0.271306	1.01687e-46
'Se'	0.010927	0.43577	0.0332168	3.68887e-42
length'	0.0005	0.0571194	0.001	5.87642e-85
width'	0.0005	0.0645409	0.00452265	7.4902e-85
area'	0.0005	0.0506301	0.001	5.87641e-85

## Sheet: Statistical power analysis
Table S5G. Statistical power analysis (Cohan, 1998) of morphometric parameters, based on morphometry data in Table S4.
Parameter	Calculated index f	Power at n = 6
Monolith volume	0.6649	> 96
Embryo volume	0.5592	>85
Endosperm volume	0.7079	>99
Aleurone volume	0.6064	~96
Monolith surface area	0.7034	>99
Embryo surface area	0.7017	>99
Monolith length	0.7339	>99
Monolith width	0.6183	>96
Monolith depth	0.7407	>99
Crease depth	0.5574	>85
