# Supplementary material for: MRI-Seed-Wizard: combining deep learning algorithms with magnetic resonance imaging enables advanced seed phenotyping
Source: J Exp Bot. 2024 Oct 9;76(2):393–410. doi: 10.1093/jxb/erae408 (PMC11714760; doi:10.1093/jxb/erae408)
Supplement: erae408_suppl_Supplementary_Table_S6 [file erae408_suppl_supplementary_table_s6.xlsx]

## Sheet: Tabelle1
Table S6. Raw data for the phenotypic traits of barley grains.
	cultivar	repetition	Vm	Ve	Ven	Va	Am	Ae	Re	Ren	Ra	V^cm	V^ce	Dc	Lm	Wm	Dm
	class		Volume of monolith (mm^3)	Volume of embryo (mm^3)	Volume of starchy endosperm (mm^3)	Volume of aleurone (mm^3)	Surface area of monolith (mm^2)	Surface area of embryo (mm^2)	Volume ratio embryo to monolith	Volume ratio endosperm to monolith	Volume ratio aleurone to monolith	Convex volume of monolith (mm^3)	Convex volume of embryo (mm^3)	Depth of crease (mm)	Length of monolith (mm)	Width of monolith (mm)	Depth of monolith (mm)
	Barke	1	39.801	2.553	28.296	8.952	75.541	14.135	0.0641507	0.710927	0.224922	43.521	3.421	0.48	7.76	3.88	3.16
		2	38.977	2.463	28.174	8.339	74.629	13.691	0.0632043	0.72284	0.213956	42.553	3.41	0.48	7.96	3.8	3.08
		3	37.663	2.624	25.398	9.641	74.199	14.98	0.0696668	0.674348	0.255985	41.695	3.573	0.52	7.48	3.8	3.04
		ave	38.8137	2.54667	27.2893	8.97733	74.7897	14.2687	0.0656739	0.702705	0.231621	42.5897	3.468	0.493333	7.73333	3.82667	3.09333
		sd	1.07832	0.0806866	1.63908	0.65137	0.685275	0.654813	0.00349014	0.0252699	0.0218008	0.913552	0.0910988	0.023094	0.241109	0.046188	0.061101
		ttest	0.0101387	0.139769	0.0448947	0.42869	0.00404323	0.10774	0.0743931	0.143446	0.22594	0.00673477	0.314132	0.434767	0.0123268	1	0.859311
	GP	1	36.027	2.67	20.073	13.284	72.471	15.121	0.0740988	0.557173	0.368728	39.821	3.374	0.4	7.16	3.92	3.2
		2	33.682	2.912	17.636	13.135	68.917	14.998	0.086462	0.523585	0.389951	37.354	3.659	0.52	7.24	3.72	3.24
		3	32.356	3.974	16.62	11.763	69.736	17.012	0.122806	0.513652	0.363542	36.685	4.928	0.56	7.2	3.6	3.12
		4	35.725	3.383	24.31	8.033	70.656	17.575	0.0946928	0.680465	0.224842	39.214	4.496	0.44	7.6	3.88	3.04
		5	33.971	2.509	23.484	7.978	66.828	14.022	0.0738438	0.691311	0.234845	37.123	3.103	0.44	7.16	3.96	2.92
		6	37.188	3.025	26.343	7.82	70.672	16.18	0.0813383	0.708376	0.210286	40.887	3.941	0.4	7.32	3.88	3.12
		ave	34.8248	3.07883	21.411	10.3355	69.88	15.818	0.0888737	0.612427	0.298699	38.514	3.91683	0.46	7.28	3.82667	3.10667
		sd	1.78719	0.532246	3.89925	2.67416	1.90817	1.34369	0.0183961	0.090289	0.0834082	1.7003	0.69021	0.0657267	0.167809	0.137792	0.115007
	N91	1	22.571	2.278	13.495	6.797	57.467	14.031	0.100923	0.597916	0.301161	25.712	2.898	0.6	7	3.24	2.52
		2	21.648	2.695	13.622	5.331	54.275	13.796	0.124487	0.629265	0.246245	24.655	3.402	0.52	6.84	3.36	2.36
		3	23.327	2.107	12.913	8.306	62.062	12.447	0.0903349	0.553579	0.356075	27.436	2.72	0.56	7.68	3.32	2.28
		ave	22.5153	2.36	13.3433	6.81133	57.9347	13.4247	0.105248	0.593587	0.30116	25.9343	3.00667	0.56	7.17333	3.30667	2.38667
		sd	0.840883	0.302455	0.378051	1.48755	3.91451	0.854798	0.0174821	0.038028	0.0549148	1.40377	0.353748	0.04	0.446019	0.061101	0.122202
		ttest	1.10611e-05	0.0710105	0.0106097	0.0760608	0.000369141	0.0278925	0.242458	0.745705	0.964913	1.15562e-05	0.0739744	0.0491737	0.603465	0.000500772	5.33572e-05
	VPE2i-11	1	13.475	0.978	4.887	7.607	51.453	7.266	0.0725474	0.362637	0.564511	17.636	1.335	0.72	7.16	2.68	1.8
		2	14.333	1.707	6.455	6.171	46.462	9.699	0.119088	0.450369	0.430543	17.282	2.197	0.4	7.6	2.68	1.88
		3	21.25	3.055	12.506	5.689	55.945	16.078	0.143762	0.5885	0.267739	24.232	3.973	0.52	7.72	3.08	2.08
		4	13.577	0.806	8.041	4.729	43.367	5.773	0.0593892	0.592275	0.348336	16.384	1.059	0.68	6.64	2.76	2.04
		5	13.832	1.119	7.589	5.124	45.011	8.147	0.0808865	0.548665	0.370448	16.396	1.393	0.68	7	2.76	1.92
		6	19.038	1.885	11.212	5.94	54.911	11.385	0.0990278	0.588963	0.31201	22.36	2.34	0.52	7.76	2.92	2.04
		ave	15.9175	1.59167	8.44833	5.87667	49.5248	9.72467	0.0957834	0.521901	0.382264	19.0483	2.0495	0.586667	7.31333	2.81333	1.96
		sd	3.36086	0.831621	2.88664	1.00036	5.32206	3.66802	0.0314385	0.0949561	0.104774	3.37893	1.07038	0.125645	0.452136	0.157311	0.110272
		ttest	2.56524e-07	0.00418073	6.51553e-05	0.00334429	4.96648e-06	0.00336913	0.652129	0.121461	0.157387	1.83669e-07	0.00491806	0.0535073	0.868935	3.23835e-07	7.34419e-09
	VPE2i-19	1	24.545	2.462	14.499	7.584	60.613	12.612	0.100318	0.590717	0.308978	28.025	3.051	0.56	7.64	3.32	2.36
		2	25.584	2.855	15.1	7.629	62.969	13.872	0.111598	0.590198	0.298204	29.476	3.484	0.56	7.6	3.36	2.36
		3	26.615	2.432	15.654	8.529	60.758	13.953	0.0913935	0.588148	0.320458	29.88	3.228	0.44	7.48	3.28	2.56
		4	16.114	1.805	9.123	5.186	44.643	10.442	0.112015	0.566167	0.321818	18.224	2.362	0.48	6.4	3	2.04
		5	18.686	1.598	11.592	5.496	47.325	9.968	0.0855131	0.620365	0.294122	20.886	2.055	0.44	6.48	3.12	2.28
		6	16.428	1.91	9.468	5.05	46.827	11.737	0.116279	0.576316	0.307405	18.936	2.62	0.6	6.6	3	2.2
		ave	21.3287	2.177	12.5727	6.579	53.8558	12.0973	0.102853	0.588652	0.308498	24.2378	2.8	0.513333	7.03333	3.18	2.3
		sd	4.78729	0.47976	2.9015	1.50773	8.40573	1.6889	0.0124828	0.0182777	0.0112653	5.46124	0.5465	0.0688961	0.597283	0.161493	0.174814
		ttest	7.16863e-05	0.0115845	0.00122693	0.013405	0.00105229	0.00176374	0.154528	0.54145	0.781332	0.000113617	0.0111095	0.200059	0.353082	2.15614e-05	2.6816e-06
